# Supplementary material for: Innovative measurement, trade-off-synergy relationship and influencing factors for agricultural net carbon emissions and effective supply of agricultural products in China
Source: Heliyon. 2024 Jan 19;10(3):e24621. doi: 10.1016/j.heliyon.2024.e24621 (PMC10837502; doi:10.1016/j.heliyon.2024.e24621)
Supplement: Multimedia component 1 [file mmc1.xlsx]

## Sheet: Sheet1
id	year	Agricultural net carbon emissions	Effective supply of agricultural products	Green technology innovation	Urbanization level	Financial support for agriculture	Agricultural production conditions	Financial environmental protection expenditure	Research and development investment	Degree of openness
1	2006	1370.85	708.373	2436	0.843298	102.51	126	20.1365	461.285	1.28592
1	2007	1531.8	604.716	3154	0.845	102.51	101	29.58	562.977	1.26335
1	2008	1524.8	630.721	4775	0.849001	121.77	154	35.47	620.188	1.56956
1	2009	1737.28	633.571	5889	0.85	142.01	154	54.05	709.549	1.13591
1	2010	1821.93	689.352	6853	0.859595	158.64	154	60.85	870.905	1.37601
1	2011	1789.09	729.73	8664	0.862001	187.34	154	94.51	990.075	1.54664
1	2012	1878.97	762.07	10577	0.862902	222.69	154	113.54	1063.48	1.46393
1	2013	1905.97	720.093	15012	0.863901	297.62	158	138.17	1185.65	1.38524
1	2014	1917.6	623.702	18412	0.864998	343.67	158	213.36	1267.81	1.23688
1	2015	1856.69	701.278	20703	0.867098	424.78	159	303.26	1385.15	0.87977
1	2016	1930.15	609.806	24767	0.867599	443.55	159	363.38	1484.56	0.712565
1	2017	1323.15	2394.88	28685	0.869298	518.35	159	458.44	1580.81	0.739961
1	2018	1129.02	2241.73	30293	0.870899	576.04	159	399.45	1870.49	0.850294
1	2019	695.028	3414.21	34370	0.873498	584.62	116	308.81	2233.04	0.801822
1	2020	721.259	3508.24	19247	0.8755	497.33	115	236.9	2314.75	0.638856
2	2006	1136.75	655.453	714	0.757302	26.8	143	5.91	77.1328	1.24333
2	2007	1147.54	663.778	841	0.763103	26.8	87	5.91	94.3957	1.17257
2	2008	1056.32	774.89	838	0.772296	38.54	30	10.98	126.969	1.05875
2	2009	1090.89	898.676	1233	0.780102	63.69	29	13.36	135.318	0.762943
2	2010	1165.92	1009.47	1480	0.795504	67.14	29	27.1	170.087	0.820231
2	2011	1229.21	1045.04	2057	0.804303	91.78	29	32.24	213.359	0.869621
2	2012	1254.2	1246.06	2960	0.815501	100.98	29	38.49	360.816	0.872647
2	2013	1287.12	1354.05	3761	0.822901	123.03	29	48.44	427.652	0.881762
2	2014	1338.77	1322.93	4354	0.8255	134.91	29	57.93	464.994	0.858685
2	2015	1429.01	1435.34	6816	0.828798	156.08	29	73.1	510.249	0.716863
2	2016	1479.06	1448.27	9121	0.832703	161.02	29	65.63	537.133	0.610397
2	2017	1709.64	856.303	9389	0.835702	158.36	29	110.22	458.182	0.61893
2	2018	1477.85	966.437	9447	0.839501	165.71	28	66.46	491.755	0.625897
2	2019	1611.08	1089.49	10876	0.843097	161.51	29	242.29	462.426	0.517799
2	2020	1259.14	1716.46	3925	0.846997	154.82	27	60.72	481.875	0.517977
3	2006	12773	7355.22	475	0.387652	111.97	1192	43.8	66.2838	0.125921
3	2007	13754.7	7591.11	462	0.402511	111.97	1185	43.8	80.2091	0.143325
3	2008	13699.8	7875.53	677	0.419016	151.9	1298	76.36	95.1407	0.184645
3	2009	15065.3	7731.65	931	0.437446	264.78	1303	104.2	119.394	0.13209
3	2010	15217.1	7812.91	1735	0.444954	312.66	1302	115.16	136.827	0.159433
3	2011	12028.4	8145.35	1415	0.4559	366.1	1316	105.48	175.355	0.171054
3	2012	9363.07	8232.13	2067	0.466	443.62	1318	127.93	244.621	0.149523
3	2013	7157.49	8454.81	2061	0.4802	511.11	1321	171.86	281.411	0.15447
3	2014	9042.65	8774.54	2498	0.4936	583.52	1324	193.43	312.59	0.162096
3	2015	9309.19	9158.57	3562	0.5167	712.49	1330	282.72	351.099	0.133171
3	2016	9025.76	8989.63	5305	0.5387	800.79	1315	262.8	384.4	0.111867
3	2017	-325.083	8754.5	6780	0.5574	782.91	1320	353.45	453.484	0.11104
3	2018	10289.6	8527.53	7948	0.573301	906.27	1321	433.55	500.417	0.113201
3	2019	11357.7	8644.08	10701	0.5877	978.27	1317	502.5	566.653	0.113244
3	2020	11049.4	9056.26	4977	0.6007	988.74	1288	509.27	630.241	0.122167
4	2006	3545.44	2006.69	252	0.430099	84.54	809	44.97	35.8234	0.0959478
4	2007	2969.76	1939.93	286	0.440299	84.54	810	44.97	51.0462	0.133134
4	2008	3008.91	2120.81	374	0.451112	109.69	902	64.29	65.007	0.136007
4	2009	3586.33	2123.8	549	0.459899	198.47	900	70.61	78.6236	0.0818156
4	2010	3742.87	2339.13	643	0.4805	201.71	901	82.37	87.2582	0.0963906
4	2011	4002.94	2711.76	670	0.4979	241.45	913	82.18	110.033	0.0923525
4	2012	3871.05	2930.99	996	0.513199	309.63	782	88.17	132.019	0.0878707
4	2013	3789.05	3054.26	1157	0.528801	339.69	790	98.16	154.635	0.0898992
4	2014	3786.04	3224.94	1329	0.542999	327.85	753	95.26	152.393	0.0915932
4	2015	4182.82	3258.82	1401	0.558701	394.46	750	99.46	132.568	0.0846467
4	2016	3943.57	3323.41	1869	0.572701	432.02	759	115.54	132.605	0.0951786
4	2017	4210.3	3370.63	2524	0.5859	477.91	759	128.87	147.74	0.0809774
4	2018	4290.04	3202.69	2972	0.598501	581.34	758	170.29	175.539	0.0887892
4	2019	4914.59	3423.45	4085	0.6129	626.04	761	226.15	191.666	0.0844183
4	2020	4789.68	3615.69	1934	0.625231	653.68	763	260.28	214.027	0.0835737
5	2006	4857.61	3835.67	117	0.4864	108.52	491	57.5525	14.1501	0.0977438
5	2007	5012.21	3868.02	115	0.501501	108.52	493	61.73	20.6676	0.102175
5	2008	4800.14	4355.29	52	0.517099	160.72	528	79.68	27.4666	0.0974998
5	2009	5457.14	4079.58	66	0.534	222.36	530	97.9	37.6523	0.0650727
5	2010	5974.74	4475.19	81	0.555	281	534	107.99	45.0994	0.0726536
5	2011	6429.55	4625.73	103	0.570401	391.68	540	117.55	55.8028	0.0860863
5	2012	4984.07	4629.64	186	0.5842	450.83	542	131.59	101.56	0.0733859
5	2013	4745.97	4735.95	218	0.5982	466.58	626	132.11	117.342	0.0718512
5	2014	5358.17	4777.07	248	0.609702	517.69	629	142.75	121.582	0.0817047
5	2015	5592.22	4875.55	306	0.620902	675.58	653	175.25	135.964	0.0670959
5	2016	5551.28	4847.88	445	0.633998	729.02	655	159.39	147.546	0.0576085
5	2017	6854.53	5459.2	445	0.646001	807.71	657	143.67	132.593	0.0635507
5	2018	5584	5770.71	675	0.655099	903.96	645	162.72	129.126	0.0663391
5	2019	6044.87	6079.78	938	0.6646	874.73	639	154.48	148.028	0.0631967
5	2020	6848.39	6053.17	634	0.674854	867.59	640	149.37	160.499	0.0601957
6	2006	3184.63	3986.31	549	0.589899	121.8	1064	21.16	123.337	0.393591
6	2007	3490.66	4042.42	1145	0.592001	121.8	1108	30.73	154.383	0.394354
6	2008	3241.58	4466.96	1490	0.600501	149.29	1116	48.18	171.142	0.407258
6	2009	3302.42	4474.06	1957	0.603499	240.71	1118	55.71	196.08	0.335128
6	2010	3418.56	5182.04	2061	0.621029	289	1121	77.44	216.782	0.396373
6	2011	3332.01	5515.97	2515	0.6405	329.2	1095	74.2	268.22	0.400728
6	2012	3438.8	5688.93	3164	0.656501	405.02	1081	93.27	390.884	0.397987
6	2013	3360.08	6043.97	3590	0.664499	466.52	1090	108.59	445.644	0.406712
6	2014	4013.24	5718.81	3235	0.6705	443.85	1017	106.1	434.558	0.388486
6	2015	4021.73	6078.46	3905	0.6805	446.07	990	116.79	363.785	0.323984
6	2016	4003.55	6024.44	5264	0.688699	480.73	986	87.24	373.183	0.289665
6	2017	4127.88	5726.34	6061	0.6949	459.23	985	106.53	429.521	0.313316
6	2018	4762.15	5596.4	6770	0.702601	461.74	984	94.21	460.806	0.332653
6	2019	4887.4	5837.37	8001	0.7121	502.57	973	129.73	509.534	0.289172
6	2020	5710.14	6088.76	3453	0.7214	504.83	975	97.94	547.75	0.258741
7	2006	739.23	3788.53	249	0.529699	80.07	1384	30.45	30.9744	0.167391
7	2007	1321.55	3409.99	326	0.531599	80.07	1633	30.45	39.1709	0.172237
7	2008	425.076	4041.93	399	0.532099	107.34	1817	45.61	39.6445	0.188189
7	2009	891.222	3652.38	535	0.533201	204.45	1845	49.48	60.8698	0.147448
7	2010	590.737	4129.08	569	0.5335	238.94	1852	71.55	55.7713	0.179328
7	2011	222.749	4432.76	552	0.534	255.57	1877	102.42	64.9706	0.194648
7	2012	37.1734	4485.77	703	0.5454	291.3	1890	113.85	110.211	0.193164
7	2013	-85.7531	4726.69	750	0.557399	318.26	1869	126.83	119.734	0.186983
7	2014	44.5192	4683.83	920	0.5681	308.68	1877	140.3	130.561	0.180638
7	2015	146.411	4865.93	1187	0.576399	408.61	1883	117.7	141.254	0.128595
7	2016	115.669	4723.06	1582	0.587499	550.5	1884	122.14	139.722	0.120773
7	2017	194.742	4965.82	2309	0.597098	554.77	1885	115.12	127.787	0.115862
7	2018	753.558	4582.8	2628	0.608498	537.55	1887	120.79	114.789	0.1254
7	2019	537.422	4830.13	3380	0.616299	564.35	1848	147.97	148.93	0.110012
7	2020	916.185	4841.02	1756	0.626401	577.76	1862	131.53	159.328	0.103158
8	2006	1504.94	5488.73	501	0.535	106.02	692	44.34	49.0342	0.164618
8	2007	1762.94	5353.43	641	0.538992	106.02	675	44.34	56.9746	0.192676
8	2008	1863.29	6342.52	763	0.553999	148.15	766	48.51	74.1957	0.221262
8	2009	1991.7	6277.88	853	0.555001	192.42	807	59.07	91.68	0.153426
8	2010	1510.03	7195.41	945	0.556607	338.06	984	89	98.8688	0.209582
8	2011	1491.51	7608.79	1114	0.5649	355.98	999	92.27	101.337	0.264614
8	2012	2366.65	7704.02	1484	0.5688	430.39	1010	104.86	145.409	0.232876
8	2013	2092.28	7677.23	1787	0.580401	461.7	1214	115.75	164.702	0.223921
8	2014	2041.5	7881.66	2187	0.592201	487.67	1220	111.57	161.872	0.218125
8	2015	2156.37	7870.52	2715	0.604701	681.48	1223	155.52	157.815	0.122664
8	2016	2938.6	7601.76	2784	0.610901	801.77	1215	113.44	152.256	0.0948886
8	2017	3778.77	9091.99	2812	0.619	815.16	1156	193.2	146.525	0.105036
8	2018	1051.37	8993.63	2982	0.634599	834.47	1118	154.09	134.888	0.140442
8	2019	2211.65	9118	3748	0.6462	881.99	1068	211.06	146.28	0.136588
8	2020	1078.98	9173.12	2086	0.656099	914.53	1015	220.27	171.781	0.11128
9	2006	669.507	564.106	1961	0.886997	62.6	0	20.04	97.5099	1.46498
9	2007	652.795	608.356	2496	0.887003	62.6	0	20.04	119.772	1.49884
9	2008	610.824	573.287	3284	0.886001	78.97	0	25.08	151.184	1.5119
9	2009	628.614	635.841	4243	0.886001	107.45	0	33.96	199.928	1.2039
9	2010	674.551	666.99	4857	0.893041	151.93	0	47.31	213.193	1.40542
9	2011	676.161	710.529	5478	0.893001	161.54	0	51.62	204.099	1.49228
9	2012	703.91	751.115	6349	0.893001	217.97	0	55.18	281.234	1.39843
9	2013	728.839	815.921	6652	0.896001	187.25	0	56.43	322.537	1.29778
9	2014	696.336	808.389	7456	0.893	202.34	0	77.32	336.088	1.25957
9	2015	668.819	901.457	9436	0.885301	267.37	0	104.35	362.974	1.14025
9	2016	625.903	859.646	12078	0.89	327.41	0	134.41	382.554	0.990467
9	2017	420.496	2341.07	15240	0.891002	456.53	0	224.66	391.808	0.987018
9	2018	321.186	2333.76	16326	0.891301	469.88	0	233.39	378.124	0.977237
9	2019	253.561	2204.67	22505	0.892201	523.1	0	184.07	410.266	0.887291
9	2020	201.116	2478.03	11804	0.893	473.8	0	181.88	490.938	0.882458
10	2006	2212.72	6654.43	1756	0.519	193.63	906	48.31	339.853	0.912387
10	2007	2227.54	6770.92	2400	0.531999	193.63	903	48.31	434.006	0.917692
10	2008	2114.1	6998.22	3922	0.543	276.16	1038	95.18	594.154	0.865076
10	2009	2372.87	7696.39	6083	0.556	403.27	1043	147.6	703.223	0.670607
10	2010	2754.6	7906.28	8653	0.6058	489.16	1043	139.89	856.647	0.768124
10	2011	3265.34	7849.44	12162	0.6201	618.13	1038	170.37	1059.81	0.753967
10	2012	3803.01	8268.81	16631	0.6301	754.09	1053	193.83	1288.85	0.696346
10	2013	4058.98	8428.53	18616	0.6439	868.34	1105	229.18	1489.67	0.63335
10	2014	4308.93	8949.64	22294	0.657	899.31	1108	237.78	1653.18	0.593226
10	2015	4893.27	9860.82	27350	0.6749	1008.6	1108	308.45	1802.77	0.5225
10	2016	5822.59	9217.06	35542	0.6893	985.62	1108	285.11	2026.59	0.449334
10	2017	6151.96	8982.65	46492	0.7018	918.22	1106	292.1	2258.38	0.469514
10	2018	6573.72	9067.77	52572	0.7119	996.67	982	317.99	2507.28	0.486099
10	2019	6651.35	9092.35	66168	0.724699	1032.37	990	372.77	2782.12	0.435456
10	2020	7203.01	9568.76	28669	0.7344	1091.25	970	336.9	3012.27	0.426713
11	2006	2312.85	3344.27	1561	0.565001	142.15	6437	31.38	217.298	0.620517
11	2007	2507.43	3215.92	1961	0.571999	142.15	6585	31.38	279.6	0.647466
11	2008	2530.11	3549.75	3006	0.576	177.42	7396	46.52	340.554	0.67695
11	2009	2561.49	3427.93	4401	0.578999	236.08	7374	55.42	395.023	0.561079
11	2010	2794.53	3483.71	5440	0.6162	290.37	7392	82.07	487.718	0.63147
11	2011	3002.45	3534.33	6785	0.622899	373.32	7432	78.11	589.314	0.662794
11	2012	3212.06	3526.41	9720	0.629099	408.2	7456	77.7	722.03	0.620071
11	2013	3527.45	3510.48	10321	0.6394	513.03	7527	98.14	817.628	0.613789
11	2014	3345.53	3535.78	11809	0.649599	524.59	7532	120.65	908.533	0.605378
11	2015	3317.57	3831.04	17495	0.6632	739.08	7534	167.89	1009.38	0.543948
11	2016	3507.48	3473.71	22682	0.6772	722.41	7532	161.4	1129.37	0.486081
11	2017	3691.73	3540.94	29235	0.6891	696.69	7505	190.15	1268.16	0.492145
11	2018	3999.6	3523.06	33192	0.700199	724.46	7433	194.75	1444.27	0.508699
11	2019	3669.17	3448.95	35852	0.715801	744.24	7321	269.55	1667.74	0.488623
11	2020	3709.7	3482.25	20256	0.7217	764.89	7344	220.59	1863.05	0.51539
12	2006	802.619	5657.12	310	0.371	103.52	5378	15.168	63.0529	0.128557
12	2007	759.599	5686.92	355	0.387001	103.52	5397	37.65	77.0335	0.13691
12	2008	608.796	5762.08	532	0.405001	136.75	5569	54.74	105.646	0.144723
12	2009	721.268	5947.03	1052	0.421	259.21	5609	59.27	146.673	0.0984759
12	2010	840.689	6164.1	1635	0.430101	292.52	5629	64.72	174.897	0.125022
12	2011	873.321	6360.97	2353	0.448001	351.87	5750	81.96	227.989	0.131205
12	2012	929.362	6435.86	3567	0.462999	430.47	6166	95.52	282.462	0.146166
12	2013	1186.72	6460.8	4183	0.478701	478.17	6639	108.42	351.986	0.150913
12	2014	738.851	6714.02	5928	0.4931	502.69	6658	104.76	394.095	0.149028
12	2015	749.309	7355.42	9143	0.509701	577.74	6719	124.83	431.345	0.13701
12	2016	1605.48	6578.13	14082	0.526199	624.83	6776	133.64	476.169	0.11521
12	2017	1542.05	7043.61	16923	0.542901	681.91	6773	198.64	563.848	0.124229
12	2018	1883.77	7091.02	19678	0.556499	704.86	6848	209.32	649.608	0.126091
12	2019	2330.89	7261.73	17529	0.5702	736.27	6870	312.12	755.333	0.1273
12	2020	2950.49	7481.41	13104	0.583301	924.29	6719	190.83	867.802	0.141116
13	2006	2159.74	3590.06	343	0.504	61.49	7866	9.7	66.4705	0.57255
13	2007	2259.35	3527.86	528	0.514001	61.49	8094	9.7	82.9978	0.5448
13	2008	2183.15	3651.66	819	0.53	80.43	9547	14.03	102.759	0.529513
13	2009	2303.43	3689.63	1228	0.551001	120.89	9767	33.83	137.841	0.437716
13	2010	2472.9	3869.41	1567	0.570999	160.34	9831	39.79	174.029	0.494838
13	2011	2932.14	3801.34	1865	0.581099	207.89	9891	37.95	225.763	0.546641
13	2012	3232.52	3983.84	2373	0.5932	244.16	9961	48.6	270.555	0.527066
13	2013	3081.02	4178.18	2718	0.608	312.22	10258	58.6	315.053	0.513475
13	2014	3344	4240.37	3120	0.619901	320.32	10258	61.8	354.178	0.485405
13	2015	3663.93	4459.34	5548	0.632199	441.86	10268	95.57	394.247	0.42964
13	2016	3923.21	4424.91	8610	0.643899	410.58	10214	130.35	453.024	0.361454
13	2017	4206.69	4669.04	10277	0.657801	447.7	10188	120.65	541.478	0.344866
13	2018	4685.51	4699.27	12638	0.6698	431.51	9841	124.04	642.217	0.33058
13	2019	4994.18	4905.27	13803	0.6787	442.06	9662	179.55	753.413	0.311357
13	2020	5471.77	5494.03	6950	0.6875	450.05	9641	156.42	837.285	0.318588
14	2006	3435.75	3625.45	166	0.386799	103.57	11630	13.88	38.0441	0.0900107
14	2007	3193.25	3770.67	207	0.398001	103.57	12016	13.88	51.4206	0.111605
14	2008	3103.98	4123.34	285	0.4136	147.02	13220	31.84	67.2617	0.134023
14	2009	3038.15	4051.51	398	0.431801	203.41	13301	43.14	75.537	0.114296
14	2010	2471.11	3984.29	503	0.440601	232.34	13326	49.14	86.3254	0.157236
14	2011	2198.58	4313.8	652	0.457501	287.99	13410	43.76	96.1513	0.185382
14	2012	2118.78	4259.96	844	0.473899	384.77	13573	66.91	113.989	0.178041
14	2013	2200.11	4414.34	819	0.4904	438.54	14666	74.17	135.852	0.175364
14	2014	2194.15	4440.19	1416	0.5055	500.15	14695	68.13	153.544	0.186122
14	2015	2191.35	4572.35	2170	0.523001	557.3	14740	87.43	172.843	0.172429
14	2016	2306.56	4461.31	3294	0.5399	580.9	14748	117.88	207.791	0.148554
14	2017	2300.63	4675.83	4911	0.557001	607.71	14767	143.4	256.677	0.149715
14	2018	2245.24	4707.92	5650	0.573399	599.41	14677	162.55	311.216	0.144763
14	2019	2296.22	4687.84	6919	0.5907	619.8	14588	194.28	384.81	0.140791
14	2020	2654.61	4769.09	3205	0.604339	740.31	14603	218.27	433.138	0.153592
15	2006	6210.69	11812.4	1434	0.461	163.01	5570	33.94	201.059	0.342569
15	2007	6636.3	11832.3	1875	0.4675	163.01	6255	33.94	272.617	0.367907
15	2008	5873.69	12338.8	2565	0.476	235.3	6332	58.6	379.487	0.398815
15	2009	6819.25	12759.1	3486	0.4832	369.35	6368	76.17	451.974	0.321236
15	2010	7872.35	13393.4	4367	0.497	465.98	6380	112.93	583.467	0.380537
15	2011	7938.81	13709.4	5329	0.5086	564	6398	113.95	726.607	0.412079
15	2012	6665.56	14134.4	7201	0.5203	673.82	6470	154.42	1022.38	0.390083
15	2013	7235.03	14524.2	8733	0.5346	748.14	6547	212.81	1174.14	0.384189
15	2014	8001	15185.4	10473	0.5477	772.84	6582	166.67	1304.91	0.372208
15	2015	8905.75	15521.9	13569	0.5697	964.42	6547	217.08	1426.45	0.296987
15	2016	9551.85	15094.8	17938	0.5913	943.44	6549	239.28	1568.96	0.27217
15	2017	9955.75	15349.2	20488	0.6079	953.59	6558	236.84	1751.74	0.286517
15	2018	10769.9	14947.2	20928	0.6146	998.5	6316	287.2	1646.23	0.299395
15	2019	12087	14792.8	28547	0.6186	1075.98	6044	306.5	1495.46	0.287327
15	2020	18120.7	15410.6	14892	0.6305	1065.29	6002	291.54	1674.36	0.300178
16	2006	6228.91	11025.7	593	0.3247	152.51	2772	60.92	76.6586	0.0558045
16	2007	6126.54	11353.7	690	0.3434	152.51	2672	60.92	99.3242	0.0588558
16	2008	6131.76	11654.1	1137	0.3603	209.59	2944	75.85	117.057	0.0672568
16	2009	7135.4	11968.3	1413	0.377	361.6	2892	92.98	172.629	0.0479477
16	2010	7676.06	12537.4	2005	0.385	399.19	2897	96.38	206.161	0.0537141
16	2011	9309.73	12690.3	2252	0.4047	480.48	3025	95.6	257.923	0.0845899
16	2012	9949.25	12563.8	2608	0.4199	551.73	2987	109.45	309.892	0.121914
16	2013	7759.03	12771.6	3208	0.436	629.85	3183	111.92	354.284	0.129351
16	2014	7909.71	12759.6	3930	0.4505	661.94	3187	119.95	401.068	0.128243
16	2015	8485.96	13881.6	5143	0.4702	791.63	3183	177.77	433.884	0.135775
16	2016	7390.76	13505.7	7440	0.4878	807.06	3180	195.72	495.066	0.120744
16	2017	6169.53	14178.4	11014	0.5056	916.81	3186	241.65	582.724	0.118189
16	2018	4854.7	14084.7	13124	0.5224	1001.08	3188	358.7	669.141	0.113176
16	2019	4358.97	14188.7	14289	0.5401	1059.7	3044	352.29	795.023	0.104808
16	2020	5390.03	14321.4	6799	0.5543	1145.4	3069	272.63	889.854	0.122336
17	2006	4557.76	4719.67	656	0.437999	127.57	6391	28.05	94.1475	0.106575
17	2007	4726.31	4718.8	835	0.443001	127.57	6271	28.05	114.362	0.107362
17	2008	4631.44	4939.1	1177	0.452	176.7	7531	40.92	150.617	0.1229
17	2009	4794.59	5194.94	1607	0.46	254.92	7510	74.15	217.67	0.0892412
17	2010	4796.82	5389.28	1742	0.497	305.44	7599	96.31	267.744	0.10906
17	2011	3524.22	5681.65	2252	0.5178	376.23	7630	101.11	329.051	0.114936
17	2012	3808.79	5600.29	2823	0.532301	419.02	7689	95.63	384.045	0.0965581
17	2013	4168.04	5736.88	3246	0.5451	465.34	8354	109.72	446.653	0.0978297
17	2014	4124.95	5942.9	4150	0.557301	483.8	8299	103.78	511.182	0.104001
17	2015	3233.17	6477.13	5532	0.5718	616.57	8320	145.84	561.364	0.102448
17	2016	3876.41	6144.59	8166	0.585699	704.59	8580	145.64	600.354	0.0805939
17	2017	3677.08	6523.58	11312	0.598801	714.73	8691	139.71	700.018	0.0849264
17	2018	4073.82	6572.11	12238	0.61	785.55	8609	211.3	823.631	0.0857176
17	2019	4515.68	6526.51	16488	0.618299	828.21	8597	282.13	958.552	0.0858674
17	2020	10993.4	6586.48	6327	0.628899	868.9	8579	219.18	993.404	0.0987779
18	2006	8563.73	5550.82	540	0.3871	125.92	17454	29.84	52.7644	0.0675154
18	2007	9403.05	5572.02	651	0.4045	125.92	15461	29.84	74.284	0.0711864
18	2008	9954.72	6021.21	838	0.4215	176.38	15916	41.71	114.205	0.0757266
18	2009	10886.4	5987.49	1193	0.432	276.29	15920	73.63	150.719	0.0542277
18	2010	11878.9	6111.03	1509	0.432999	322.65	16250	90.82	180.662	0.0642219
18	2011	12093.4	6392.5	2076	0.449701	394.26	16470	85.26	225.089	0.0683478
18	2012	12930.4	6310.28	2522	0.4622	447.74	16601	109.43	288.418	0.0706302
18	2013	4729.71	6183.74	2843	0.4763	516.55	18506	128.67	327.278	0.0729687
18	2014	4738.44	6375.03	3780	0.4898	557.59	18533	137.49	367.514	0.081297
18	2015	4297.81	6316.66	4640	0.5079	676.24	18569	149	413.81	0.070069
18	2016	4403.16	6405.32	6853	0.527001	729.75	18622	170.85	468.973	0.0580472
18	2017	4388.77	6705.97	8993	0.546199	782.42	18610	173.28	568.312	0.0726927
18	2018	4476.98	6772.16	8732	0.5609	925.57	18577	190.89	657.568	0.0873001
18	2019	4465.62	6852.48	11358	0.5745	978.68	18510	242.68	785.914	0.107513
18	2020	4928.77	7384.97	5550	0.5876	987.71	18296	245.58	893.166	0.116117
19	2006	8422.04	6874.34	2678	0.63	172.53	12001	26.71	308.938	1.38584
19	2007	8918.53	6895.25	3373	0.6314	172.53	12513	26.71	412.654	1.36345
19	2008	9080.6	7101.87	4401	0.6337	192.6	16395	47.09	517.529	1.27356
19	2009	8382.25	7649.92	6211	0.634	279.21	17091	100.8	651.168	1.05673
19	2010	8067	8389.23	7848	0.6618	325.02	17078	239.16	808.625	1.16585
19	2011	9028.06	8587.15	8780	0.6657	420.34	17120	232.62	1040.23	1.17459
19	2012	9405.85	9331.34	11250	0.6715	539.56	17194	235.44	1237.07	1.17797
19	2013	9680.84	9660.37	13418	0.6809	595.28	18176	307.78	1443.83	1.19184
19	2014	10061.3	10251.4	15560	0.6862	557.59	18208	259.04	1602.07	1.07771
19	2015	10406.7	11046.8	21712	0.6951	811.9	18214	322.33	1801.05	0.933721
19	2016	10638.7	10689.9	33770	0.7015	715.44	18229	297.45	2037.65	0.793462
19	2017	11251.5	9397.18	50561	0.7074	754.4	18236	433.23	2346.21	0.749599
19	2018	13616.1	9435.83	59477	0.7181	909.78	18183	567.41	2708.51	0.740488
19	2019	13408.4	9644.75	67258	0.7265	957.68	18129	747.44	3099.22	0.655112
19	2020	15092	10296.6	30645	0.741523	1125.81	17863	517.76	3490.16	0.628723
20	2006	486.939	10624.4	172	0.3464	89.82	5121	14.1	16.7876	0.102997
20	2007	426.554	12594	217	0.362399	89.82	5081	14.1	20.2568	0.115414
20	2008	26.2793	13405.3	271	0.381601	139.4	6640	27.97	29.6948	0.139928
20	2009	706.739	13121.1	318	0.392	210.74	6662	49.92	43.3887	0.136766
20	2010	1006.21	13240.1	450	0.4	260.26	6633	63.99	56.4458	0.141548
20	2011	1230.12	13947.1	521	0.418999	314.86	6660	53.9	71.0693	0.15475
20	2012	1012.48	15136.2	1134	0.4348	369.06	6697	60.01	97.211	0.178009
20	2013	1057.64	16432.2	1688	0.451099	371.9	6917	64.23	108.301	0.179965
20	2014	1315.72	16622.7	2597	0.4654	391.29	6932	84	111.42	0.203654
20	2015	1680.54	16588.9	3436	0.4799	497.53	6947	98.68	106.544	0.235618
20	2016	1868.11	17209.8	5398	0.492401	573.48	6951	90.7	117.651	0.201673
20	2017	1753.18	17496.4	5946	0.5059	646.87	6957	85.11	142.326	0.222019
20	2018	1786.62	17964.1	4480	0.518201	656.58	6953	79.45	145.246	0.216619
20	2019	1809.09	18879.9	4196	0.529799	747.21	6950	99.84	167.773	0.219226
20	2020	2134.45	19770.7	2245	0.542001	904.38	6946	100.74	172.543	0.217231
21	2006	871.062	1353.32	35	0.460999	22.96	1031	5.32	2.055	0.189038
21	2007	850.07	1488.34	44	0.471995	22.96	1029	5.32	2.5914	0.194358
21	2008	889.783	1693.47	49	0.480004	55.41	1326	6.81	3.39181	0.209564
21	2009	1003.8	1774.16	96	0.491303	83.08	1309	18.51	5.67105	0.205605
21	2010	1254.54	1681.81	86	0.498002	87.68	1319	14.89	6.8697	0.292113
21	2011	1371.07	1785.12	131	0.503404	105.63	1318	23.97	10.1016	0.353325
21	2012	1582	1900.23	217	0.510198	123.62	1359	21.23	13.6681	0.350397
21	2013	1463.07	1963.05	229	0.522804	139.03	1430	23.18	14.9563	0.328209
21	2014	1500.08	1932.17	240	0.533002	146.3	1449	23.28	16.9001	0.313868
21	2015	1746.82	1768.12	330	0.549101	164.24	1450	31.54	16.8039	0.255252
21	2016	1876.41	1707.2	429	0.567001	179.04	1451	37.31	21.6781	0.189346
21	2017	1947.32	1591.13	646	0.580401	198.42	1456	35.72	22.9372	0.157413
21	2018	2030.98	1667.42	767	0.591303	227.71	1463	61.24	27.0088	0.176958
21	2019	2216.46	1704.68	1277	0.593698	251.4	1458	64.98	29.8525	0.168379
21	2020	2532.11	1813.33	827	0.602702	268.57	1464	57.84	36.7369	0.16658
22	2006	1214.1	1514.57	2006	0.467001	55.97	3368	38.62	41.3432	0.0957036
22	2007	1049.74	1762.57	2007	0.483001	55.97	3418	38.62	54.386	0.106398
22	2008	1116.98	1914.73	525	0.499901	76.72	3943	52.93	69.6141	0.110141
22	2009	1096.63	1952.06	940	0.515901	125.42	3967	50.05	81.1446	0.0791336
22	2010	1197.13	2024.26	1195	0.530202	159.18	4091	69.01	102.429	0.105151
22	2011	1277.3	2070.73	1682	0.5498	198.91	4217	100.81	130.063	0.196162
22	2012	1411.19	2127.78	1992	0.5664	256.35	4357	128.69	160.017	0.313126
22	2013	900.429	2178.25	2024	0.582899	281.94	4465	114.55	175.873	0.359838
22	2014	777.495	2256.05	2899	0.597401	291.62	4490	105.51	201.808	0.445345
22	2015	810.856	2444.81	5237	0.6147	331.33	4523	140.73	247.024	0.316818
22	2016	821.352	2436.37	4574	0.633299	347.99	4590	136.2	302.786	0.237616
22	2017	765.692	2408.73	5370	0.65	347.57	4611	154.95	365.207	0.226505
22	2018	786.598	2439.96	5553	0.666099	366.77	4624	160.19	410.187	0.249779
22	2019	746.229	2510.13	7146	0.6824	389.53	4643	172.95	469.755	0.242697
22	2020	833.251	2584.27	3716	0.6946	416.76	4649	179.71	528.374	0.256667
23	2006	5373.79	5380.05	725	0.343	175.65	9246	71.16	106.184	0.0885381
23	2007	4576.98	5548.47	714	0.356	175.65	9132	71.16	139.42	0.0929002
23	2008	4295.01	6030.22	1033	0.374	242.61	10902	79.15	163.279	0.118305
23	2009	4200.62	6157.4	1634	0.386999	322.76	10893	114.47	215.697	0.116229
23	2010	4037.24	6271.02	2122	0.4018	401.76	10894	112.99	265.262	0.129532
23	2011	4046.96	6534.72	2392	0.4185	545.7	10931	115.8	294.713	0.154715
23	2012	3731.36	6387.07	4086	0.4335	654.95	11032	135.94	351.659	0.16872
23	2013	3706.16	6501.47	4364	0.4496	741.78	12952	159.95	400.422	0.166183
23	2014	3739.05	6573.74	5114	0.4651	826.59	13003	168.69	450.704	0.165826
23	2015	3745.26	6735.19	8269	0.4827	926.65	13041	169.31	503.677	0.115131
23	2016	3706.74	6882.16	11278	0.5	988.71	13104	166.35	560.041	0.101539
23	2017	3443.28	7303.28	15800	0.517799	1023.13	13111	197.75	636.806	0.122618
23	2018	3312.75	7486.82	14545	0.534999	1310.89	13083	226.9	737.916	0.143037
23	2019	3255.36	7535.44	14372	0.5536	1288.42	12148	267.01	871.639	0.144838
23	2020	3897.56	7788.47	7268	0.5673	1339.36	12217	264.02	1052.48	0.164481
24	2006	3568.44	1819.52	170	0.274599	87.53	2758	27.23	14.4902	0.0487607
24	2007	2149.18	1797.61	185	0.2824	87.53	2792	27.23	14.2375	0.0544107
24	2008	1779.07	1964.47	223	0.2911	121.71	3288	40.44	19.9757	0.065551
24	2009	1866.13	1915.1	279	0.2989	204.13	3381	55.31	26.2256	0.0407728
24	2010	1875.76	1899.6	342	0.3381	246.76	3440	54.32	29.3735	0.0475216
24	2011	1759.84	1704.19	396	0.3503	278.47	3457	55.45	35.9398	0.0593967
24	2012	1580.52	1994.06	702	0.363	361.87	3492	65.73	41.8016	0.0671241
24	2013	1772.71	1998.29	817	0.378899	400.31	3763	66.44	47.0413	0.0709573
24	2014	1838.05	2191.31	1264	0.402399	447.19	3788	85.34	55.0386	0.0801341
24	2015	1949.18	2269.87	1372	0.429601	534.26	3855	96.49	62.1919	0.0791233
24	2016	2107.27	2270.93	1858	0.455599	629.38	3869	127.09	73.1129	0.0329844
24	2017	2140.12	2538.09	2832	0.477599	612.05	3903	125.39	95.2378	0.0409418
24	2018	2170.17	2581.33	3610	0.4954	664.84	3897	134.38	121.29	0.0337942
24	2019	2480.01	2736.18	3704	0.5148	998.9	3958	188.53	144.216	0.0267297
24	2020	2996.59	2973.78	1783	0.53152	1024.31	4179	146.15	162.53	0.0302265
25	2006	3069.63	4559.85	225	0.305001	127.6	5930	31.38	21.2716	0.103847
25	2007	3024.91	4381.13	214	0.315999	127.6	5860	31.38	27.9257	0.118192
25	2008	2832.75	5100	372	0.33	177.77	7149	58.46	32.4896	0.108854
25	2009	2658.99	5204.8	446	0.34	267.28	7172	82.16	39.4464	0.0835362
25	2010	2896.49	5400.71	580	0.347001	327.21	7248	86.41	47.1853	0.118486
25	2011	2736.99	5868.42	688	0.365699	409.8	7246	95.86	59.9955	0.114865
25	2012	2595.46	6302.71	867	0.384701	518.6	7418	101.12	68.8039	0.129225
25	2013	2476.81	6500.15	1022	0.399901	538.97	7943	105.29	79.5181	0.134639
25	2014	2759.24	6537.77	1454	0.4121	594.45	8014	108.88	85.6544	0.143895
25	2015	3026.73	6434.92	1859	0.429301	641.52	8181	134.08	109.208	0.111723
25	2016	3138.92	6334.11	2719	0.446399	712.92	8317	150.13	132.589	0.0829749
25	2017	3440.2	6345.85	3574	0.4629	674.82	8478	179.48	157.131	0.0865735
25	2018	3508.15	6694.53	4385	0.474399	842.2	8653	169.81	187.925	0.0975847
25	2019	3816.69	6914.45	4729	0.486699	1117.2	8821	205.16	220.626	0.0990065
25	2020	4302.46	7353.51	2319	0.5005	1100.13	9594	163.97	245.557	0.108744
26	2006	3519.83	3523.21	349	0.3912	100.09	1654	48.75	102.941	0.0795995
26	2007	3711.95	3647.91	479	0.4062	100.09	1594	48.75	126.704	0.0827237
26	2008	3859.58	3941.02	706	0.421001	146.29	1982	58.72	150.016	0.0791876
26	2009	3895.15	4177.11	1250	0.434999	220.72	1864	79.5	185.549	0.0717219
26	2010	3962.09	4422.8	1635	0.457601	267.16	1606	82.88	211.672	0.0838853
26	2011	4271.9	4702.44	2192	0.473501	333.79	1651	96.13	242.284	0.082101
26	2012	4269.46	4862.63	3350	0.497101	376.45	1662	94.14	287.091	0.0714126
26	2013	4576.57	4959.48	3933	0.515699	419.62	1757	109.77	341.966	0.0863618
26	2014	3951.75	5083.63	3662	0.530099	445.97	1751	112.51	367.193	0.10731
26	2015	3773.61	5357.87	3643	0.5474	520.58	1775	150.77	393.774	0.116284
26	2016	3842.3	5447.07	4728	0.5639	543.3	1788	126.79	419.008	0.107305
26	2017	4267.09	5452.38	8085	0.580699	545.4	1794	162.52	461.68	0.127767
26	2018	3880.82	5306.61	7241	0.5965	626.79	1795	176.02	531.51	0.15194
26	2019	3665.6	5731.68	9997	0.612799	684.18	1786	245.48	585.506	0.135024
26	2020	3538.55	5922.23	4889	0.6266	742.25	1823	190.34	629.541	0.143224
27	2006	6418.49	1677.27	109	0.310901	84.74	528	33.6	23.1315	0.118488
27	2007	6343.37	1654.38	120	0.322499	84.74	542	33.6	25.4135	0.140913
27	2008	6596.9	1815.3	156	0.335602	107.34	962	46.85	30.717	0.135422
27	2009	6695.47	1921.17	259	0.348901	158.95	1023	53.15	35.9513	0.080715
27	2010	6512.6	2032.47	322	0.361198	196.27	1049	68.31	40.2257	0.128105
27	2011	6637.71	2138	422	0.3725	237.66	1072	84.99	46.7239	0.123663
27	2012	6632.98	2278.64	568	0.3878	302.37	1073	72	60.4027	0.11263
27	2013	6295.81	2379.27	608	0.404998	346.58	1088	69.82	66.7609	0.116145
27	2014	5969.28	2468.68	769	0.422801	366.17	1096	73.21	76.9171	0.0904624
27	2015	5439.37	2593.5	965	0.442402	497.05	1054	95.35	82.6132	0.0827681
27	2016	5517.25	2602.1	1324	0.460698	488.1	1071	95.25	87.0395	0.0675039
27	2017	5453.33	2624.96	1935	0.481201	520.79	1072	102.2	88.0404	0.0448932
27	2018	4918.72	2628.13	2122	0.496899	678.35	986	127.82	97.2492	0.0506352
27	2019	5313.45	2845.24	2617	0.506999	716.76	986	106.52	109.851	0.0432094
27	2020	6077.8	3052.46	1204	0.522301	775.83	984	114.03	109.552	0.0420249
28	2006	1195.19	174.519	16	0.392605	29.27	205	18.98	3.04304	0.0760018
28	2007	1181.27	202.266	14	0.400707	29.27	200	18.98	3.52849	0.0580063
28	2008	1192.98	198.057	32	0.408605	42.44	342	19.55	3.67729	0.0524117
28	2009	1251.81	201.484	44	0.419002	57.85	363	28.98	6.5779	0.0426142
28	2010	1246.85	204.15	35	0.447193	69.5	370	36.15	8.46708	0.0470563
28	2011	1216.38	207.649	31	0.465299	104.74	388	41.76	10.278	0.0460048
28	2012	1186.38	177.386	87	0.478494	134.31	397	43.99	13.1451	0.0516784
28	2013	1263.43	180.018	94	0.492907	159.69	435	66.78	13.7064	0.0558739
28	2014	1293.65	180.489	120	0.508403	190.04	441	56.73	14.4121	0.0634494
28	2015	1381.39	213.182	238	0.516707	204.41	448	87.36	11.6638	0.065647
28	2016	1463.02	186.031	317	0.535498	232.35	450	73.41	14.0008	0.0462134
28	2017	1523.86	213.877	477	0.554505	233.12	457	60.93	17.9952	0.0181539
28	2018	1443.27	213.822	592	0.572692	267.85	458	63.51	17.3124	0.0180587
28	2019	1393.65	220.376	718	0.587797	324.09	449	69.38	20.5877	0.0126417
28	2020	1706.21	223.984	388	0.600803	279.8	462	73.51	21.3696	0.00754588
29	2006	1103.78	647.023	44	0.429994	27.92	202	12.76	4.7831	0.143532
29	2007	1164.59	745.173	25	0.440197	27.92	214	12.76	7.37184	0.122982
29	2008	1244.6	826.244	53	0.449805	45.2	224	17.51	7.86048	0.112586
29	2009	1213.25	858.633	59	0.461004	68.68	225	22.59	9.75359	0.0647841
29	2010	1517.34	926.373	99	0.479003	94.23	227	30.79	10.6876	0.0851037
29	2011	1396.37	945.028	128	0.502006	112.19	255	35.23	14.1021	0.0807477
29	2012	1339.86	970.952	195	0.511502	139.8	269	35.37	18.3266	0.0709888
29	2013	1505.97	1004.69	342	0.528393	149.38	314	32.93	20.9493	0.0943368
29	2014	1623.89	1066	288	0.548201	157.05	314	34.6	23.7494	0.149934
29	2015	1768.23	1088.74	360	0.569795	166.27	324	45.49	25.5361	0.0989306
29	2016	1897.72	1088.96	627	0.587396	201.29	324	36.69	30.0391	0.0798026
29	2017	2010.89	1020.98	892	0.609504	222.39	325	57.61	39.0437	0.107464
29	2018	2031.81	1028.64	1224	0.621493	219.06	330	72.38	45.6326	0.0734225
29	2019	2327.54	1142.63	1352	0.636304	218.16	330	54.04	54.3533	0.0635307
29	2020	2607.02	1071.36	667	0.649605	253.45	339	49.48	60.1358	0.0307462
30	2006	3644.33	3168.22	103	0.3794	98.43	617	19.0873	8.28044	0.210071
30	2007	4084.59	3340.67	129	0.391501	98.43	608	22.62	9.8	0.267435
30	2008	5062.46	3494.05	169	0.396399	143.16	1027	30.47	15.7415	0.366011
30	2009	5509.13	4002.03	232	0.398498	196.78	1033	36.42	21.6087	0.224653
30	2010	694.522	4228.56	280	0.430101	220.5	1030	51.02	26.265	0.218094
30	2011	6859.24	4386.36	323	0.437299	297.59	1037	53.67	32.66	0.238412
30	2012	8431.41	4864.48	430	0.442202	365.39	917	64.12	40.0237	0.231753
30	2013	12042.7	5071.01	559	0.4494	387.42	984	68.99	45.32	0.224114
30	2014	13483.7	5395.96	625	0.467901	477.27	995	70.86	49.1018	0.203839
30	2015	13969.3	6184.04	882	0.487799	605.34	1037	71.51	52.1186	0.144228
30	2016	12880.7	6072.26	1249	0.504201	717.02	1049	65.07	56.8217	0.124981
30	2017	12902.8	5733.06	1569	0.519	612.49	1063	54.66	56.9155	0.125779
30	2018	11294.7	5960.33	1501	0.540099	753.25	1040	94.33	64.047	0.106552
30	2019	12511	6258.9	2038	0.5551	977.41	1308	87.86	63.9064	0.118987
30	2020	13083.1	6486.99	833	0.565298	1127.88	1336	82.59	62.1031	0.105693
